# Supplementary material for: Specifications of ZnO growth for heterostructure solar cell and PC1D based simulations
Source: Data Brief. 2015 Oct 14;5:516–21. doi: 10.1016/j.dib.2015.09.050 (PMC4624991; doi:10.1016/j.dib.2015.09.050)
Supplement: Supplementary file 2 — Supplementary material [file mmc2.zip]

Archive with 1 entries (1 files):
- SourceFiles.7z
